# Supplementary material for: The Adaptation of Cancer Cells to Serum Deprivation Is Mediated by mTOR-Dependent Cholesterol Synthesis
Source: Int J Mol Sci. 2025 Nov 12;26(22):10932. doi: 10.3390/ijms262210932 (PMC12652518; doi:10.3390/ijms262210932)
Supplement: Supplementary file 1 [file ijms-26-10932-s001.zip]

Archive with 1 entries (1 files):
- ijms-3934435-supplementary.pdf
